# Supplementary material for: Comparison of Single-Level Open and Minimally Invasive Transforaminal Lumbar Interbody Fusions Presenting a Learning Curve
Source: Biomed Res Int. 2020 Jan 22;2020:3798537. doi: 10.1155/2020/3798537 (PMC7003267; doi:10.1155/2020/3798537)
Supplement: Supplementary Materials — In the first sheet, the first column (A) indicates the years when the surgeries were performed. The second column (B) shows the ID number of the given patient who underwent MI-TLIF or O-TLIF procedure. The third column (C) shows the age and the fourth column (D) shows the gender (sex) of the given patient. 1 means male, and 2 means female. In the fifth column (E), the procedures were divided into MI-TLIF versus open TLIF group. 1 means O-TLIF, while 2 means MI-TLIF. The sixth (F), seventh (G), and eighth (H) columns contain the values of the specific surgical parameters which are named in the first row. The unit is defined next to the name of the given parameter. The ninth (I), tenth (J), eleventh (K), twelfth (L), thirteenth (M), and fourteenth (N) columns represent the incidence of each examined parameter. If the examined parameter occurred (i.e., surgical site infection (SSI)) at the given case, then it was marked by ‘yes', and if it did not occur, then it was marked by ‘no'. In the second sheet, there are 3 diagrams which present the comparison of the measured values (LOS, duration of surgery, and intraoperative blood loss) of the MI-TLIF and O-TLIF procedures. In the third sheet, there are 3 diagrams, which show how the mean values of the different parameters (LOS, duration of surgery, and intraoperative blood loss) changed year by year in the case of the MI-TLIF technique. In the fourth sheet, there exist all the data which served for the ODI and VAS comparisons. In the fifth sheet, there exist the data charts of the MI-TLIF and O-TLIF cases separately. [file 3798537.f1.xlsx]

## Sheet: BASIC DATA
Basic data spreadsheet
Comparison of open and minimally invasive transforaminal lumbar interbody fusion presenting a learning curve
1. Viktor Zsolt Kovari, MD (corresponding author)
viktor.zs.kovari@gmail.com
Hungarian Defence Forces Medical Centre, Department of Neurosurgery	Szent Gyorgy University Teaching Hospital of Fejer County
Hungary, 8000 Szekesfehervar, Seregelyesi road 3.
Phone: +36305533498
ORCID: 0000-0002-5747-1167
2. Akos Kuti, MD
3. Krisztina Konya, MD
4. Istvan Szel
5. Anna Krisztina Szekely
6. Krisztian Szalay, MD, PhD
								Incidence ( parameter occured = yes/ did not occure = no)
year	id	age	sex	Open (1) vs. MI (2)	Length of hospital stay postoperatively (LOS) (day)	Duration of surgery (min)	Intra-operative bloodloss (mL)	Incidence of Blood transfusion	SSI	Incidental durotomy	New motor deficit	New sensory deficit	New cauda syndrome
2013	1	61	2	2	3.49	262	300	no	no	no	no	no	no
2013	2	64	2	1	5.93	197	1500	no	no	no	no	yes	no
2013	3	42	2	2	4.8	188	100	no	no	no	no	no	no
2013	4	38	1	2	1.94	150	100	no	no	no	no	no	no
2014	5	71	1	2	2.9	250	700	no	no	no	no	no	no
2014	6	58	2	1	11.97	155	200	no	yes	no	no	no	no
2014	7	66	1	1	4.65	207	400	no	no	no	no	no	no
2014	8	80	2	1	7.67	155	1700	yes	no	no	no	no	no
2014	9	69	1	1	4.88	185	900	no	no	no	no	no	no
2014	10	33	1	1	10.82	178	450	no	no	yes	no	no	no
2014	11	30	2	2	2.93	248	100	no	no	no	no	no	no
2014	12	38	1	1	3.59	229	900	no	no	no	no	no	no
2014	13	47	2	1	2.92	190	300	no	no	no	no	no	no
2014	14	55	1	1	4.97	197	1000	no	no	no	no	no	no
2014	15	40	2	1	2.91	180	300	no	no	no	no	no	no
2015	16	43	2	1	5.02	150	900	no	no	no	no	no	no
2015	17	64	2	1	2.93	144	100	no	no	no	no	no	no
2015	18	27	2	1	3.05	165	150	no	no	no	no	no	no
2015	19	66	1	1	5.66	200	600	no	no	no	no	no	no
2015	20	38	2	1	2.85	145	400	no	no	no	no	no	no
2015	21	40	2	2	1.92	167	100	no	no	no	no	no	no
2015	22	48	1	1	6.99	188	1000	no	no	no	no	no	no
2015	23	60	2	2	3.04	122	450	no	no	no	no	no	no
2015	24	71	1	2	2.9	165	100	no	no	no	no	no	no
2015	25	67	2	2	4.72	192	1800	yes	no	no	no	no	no
2015	26	43	2	2	3.73	141	200	no	no	no	no	no	no
2015	27	68	1	1	4.8	152	500	no	no	no	no	no	no
2015	28	46	1	1	2.51	216	1700	yes	no	no	no	no	no
2016	29	41	1	1	1.88	78	100	no	no	no	no	no	no
2016	30	78	2	1	5.08	120	400	no	no	yes	no	no	no
2016	31	63	1	1	12.03	190	1600	no	yes	no	no	no	no
2016	32	46	2	2	3.81	152	100	no	no	yes	no	no	no
2016	33	78	2	1	3.45	120	700	no	no	no	no	no	no
2016	34	77	2	2	1.78	143	200	no	no	no	no	no	no
2016	35	48	2	1	2.91	125	100	no	no	no	no	no	no
2016	36	77	2	1	4.81	130	600	no	no	yes	no	no	no
2016	37	48	1	1	2.94	130	1000	no	no	no	no	no	no
2016	38	75	2	2	1.9	140	250	no	no	no	no	no	no
2016	39	48	2	1	4.78	155	550	no	no	no	no	no	no
2016	40	68	2	1	4.93	155	400	no	no	yes	no	no	no
2017	41	41	2	1	1.93	150	800	no	no	no	no	no	no
2017	42	26	2	2	4.6	129	100	no	no	no	no	no	no
2017	43	85	1	2	1.39	150	200	no	no	no	no	no	no
2017	44	53	2	2	2.01	155	200	no	no	no	no	no	no
2017	45	60	2	2	2.01	125	100	no	no	no	no	no	no
2017	46	63	2	2	1.87	145	200	no	no	no	no	no	no
2017	47	79	1	1	4.81	130	300	no	no	no	no	no	no
2017	48	65	2	1	7.08	150	700	no	no	no	no	no	no
2017	49	68	2	2	2.78	142	100	no	no	no	no	no	no
2017	50	48	2	2	2.82	145	200	no	no	no	no	no	no
2017	51	63	1	1	2.9	130	900	no	no	no	no	no	no
2017	52	43	2	2	2.93	140	300	no	no	no	no	no	no
2017	53	50	2	2	0.8	120	300	no	no	no	no	yes	no
2017	54	49	2	2	1.65	195	400	no	no	no	no	no	no
2018	55	68	1	2	2.05	120	100	no	no	no	no	no	no
2018	56	69	2	2	3.94	145	600	no	no	yes	yes	no	no
2018	57	61	1	2	1.95	145	300	no	no	no	no	no	no
2018	58	48	2	2	1.63	137	200	no	no	no	no	no	no

## Sheet: O&MI-TLIF comaprison diagrams
O-TLIF					MI-TLIF
year	id	LOS		year	id	LOS
2013	2	5.93		2013	1	3.49
2014	6	11.97		2013	3	4.8
2014	7	4.65		2013	4	1.94
2014	8	7.67		2014	5	2.9
2014	9	4.88		2014	11	2.93
2014	10	10.82		2015	21	1.92
2014	12	3.59		2015	23	3.04
2014	13	2.92		2015	24	2.9
2014	14	4.97		2015	25	4.72
2014	15	2.91		2015	26	3.73
2015	16	5.02		2016	32	3.81
2015	17	2.93		2016	34	1.78
2015	18	3.05		2016	38	1.9
2015	19	5.66		2017	42	4.6
2015	20	2.85		2017	43	1.39
2015	22	6.99		2017	44	2.01
2015	27	4.8		2017	45	2.01
2015	28	2.51		2017	46	1.87
2016	29	1.88		2017	49	2.78
2016	30	5.08		2017	50	2.82
2016	31	12.03		2017	52	2.93
2016	33	3.45		2017	53	0.8
2016	35	2.91		2017	54	1.65
2016	36	4.81		2018	55	2.05
2016	37	2.94		2018	56	3.94
2016	39	4.78		2018	57	1.95
2016	40	4.93		2018	58	1.63
2017	41	1.93
2017	47	4.81
2017	48	7.08
2017	51	2.9
O-TLIF				MI-TLIF
year	id	Duration of surgery (min)		year	id	Duration of surgery (min)
2013	2	197		2013	1	262
2014	6	155		2013	3	188
2014	7	207		2013	4	150
2014	8	155		2014	5	250
2014	9	185		2014	11	248
2014	10	178		2015	21	167
2014	12	229		2015	23	122
2014	13	190		2015	24	165
2014	14	197		2015	25	192
2014	15	180		2015	26	141
2015	16	150		2016	32	152
2015	17	144		2016	34	143
2015	18	165		2016	38	140
2015	19	200		2017	42	129
2015	20	145		2017	43	150
2015	22	188		2017	44	155
2015	27	152		2017	45	125
2015	28	216		2017	46	145
2016	29	78		2017	49	142
2016	30	120		2017	50	145
2016	31	190		2017	52	140
2016	33	120		2017	53	120
2016	35	125		2017	54	195
2016	36	130		2018	55	120
2016	37	130		2018	56	145
2016	39	155		2018	57	145
2016	40	155		2018	58	137
2017	41	150
2017	47	130
2017	48	150
2017	51	130
O-TLIF					MI-TLIF
year	id	Intra-op. Bloodloss		year	id	Intra-op. Bloodloss
2013	2	1500		2013	1	300
2014	6	200		2013	3	100
2014	7	400		2013	4	100
2014	8	1700		2014	5	700
2014	9	900		2014	11	100
2014	10	450		2015	21	100
2014	12	900		2015	23	450
2014	13	300		2015	24	100
2014	14	1000		2015	25	1800
2014	15	300		2015	26	200
2015	16	900		2016	32	100
2015	17	100		2016	34	200
2015	18	150		2016	38	250
2015	19	600		2017	42	100
2015	20	400		2017	43	200
2015	22	1000		2017	44	200
2015	27	500		2017	45	100
2015	28	1700		2017	46	200
2016	29	100		2017	49	100
2016	30	400		2017	50	200
2016	31	1600		2017	52	300
2016	33	700		2017	53	300
2016	35	100		2017	54	400
2016	36	600		2018	55	100
2016	37	1000		2018	56	600
2016	39	550		2018	57	300
2016	40	400		2018	58	200
2017	41	800
2017	47	300
2017	48	700
2017	51	900

## Sheet: MI-TLIF mean value diagrams
year	N=	LOS mean value (day)	LOS SD	Duration of Surgery mean value (min)	Duration of Surgery SD	Intra-operative Bloodloss mean value (mL)	Intra-operative Bloodloss SD
2013	3	3.4	±1,4	200	±57	166.7	±115,5
2014	2	2.9	±0,2	249	±1,4	400	±424,3
2015	5	3.3	±1	157.4	±26,8	530	±724,2
2016	3	2.5	±1,1	145	±6,3	183.3	±76,4
2017	10	2.3	±1,1	144.6	±20,9	210	±99,4
2018	4	2.4	±1	136.8	±11,8	300	±216

## Sheet: ODI, VAS follow-up
MI-TLIF (1) /O-TLIF(0)	id	year of surgery	ODI pre-op	VAS low back pain pre-op.	VAS leg pain pre-op.	ODI post-op.	VAS low back pain post-op.	VAS leg pain post-op	Comment
1	1	2013							unreachable
0	2	2013	0.58	9	0	0.42	5	0
1	3	2013							unreachable
1	4	2013	0.3	5	0	0.08	2	0
1	5	2014	0.14	2	3	0.02	2	1
0	6	2014							unreachable
0	7	2014							unreachable
0	8	2014	0.84	8	8	0.58	0	8
0	9	2014							reop. due to adjacent segment sy.
0	10	2014	0.36						reop. due to adjacent segment sy.
1	11	2014	0.8	9	7	0.36	3	3
0	12	2014	0.42	7	6	0.08	0	0
0	13	2014							unreachable
0	14	2014	0.58	0	8	0	0	0
0	15	2014	0.18						unreachable
0	16	2015	0.6	4	1	0.28	2	0
0	17	2015	0.4	5	5	0.42	5	5
0	18	2015	0.65						unreachable
0	19	2015							unreachable
0	20	2015	0.78	10	10	0.14	3	0
1	21	2015	0.22						unreachable
0	22	2015	0.8	8	10	0.32	3	5	myocardial infarct recently
1	23	2015	0.31	7	5	0.4	9	8
1	24	2015	0.26	5	5	0	0	0
1	25	2015	0.65	0	7	0	0	0
1	26	2015	0.76	10	10	0.12	2	4
0	27	2015							unreachable
0	28	2015	0.3	6	0	0	0	0
0	29	2016	0.94	10	10	0	0	0
0	30	2016	0.69	9	6	0.44	2	6	additional unsuccesful foot surgery determines the movements, pain and gait
0	31	2016							reop. due to adjacent segment sy.
1	32	2016	0.38	7	8	0.14	1	0
0	33	2016	0.84	8	6	0.33	0	3
1	34	2016	0.45			0.51	7		reop. due to adjacent segment sy and lung carcinoma with multiplex metastasis occured in the post-operative period recently
0	35	2016	0.4	0	7	0.04	0	0
0	36	2016	0.58						unreachable
0	37	2016	0.48						unreachable
0	38	2016	0.63	8	5	0.36	0	5
0	39	2016	0.68	0	7	0.28	3	4
0	40	2016	0.56	0	8	0.16	2	2
0	41	2017	0.4	0	9	0.08	0	0
1	42	2017	0.94	10	10	0.38	7	6
1	43	2017	0.72	8	8	0	0	0
1	44	2017	0.56	0	10	0.14	0	0
1	45	2017	0.52	0	8	0.22	2	0
0	46	2017	0.6	6	10	0.4888	3	0	additional surgery: left sided total hip and knee endoprosthesis implantation, hip prosthesis revision later, still problematic left leg
0	47	2017	0.58	10	0	0.02	2	0
1	48	2017	0.56	7	7	0.18	2	0
1	49	2017	0.44	10	10	0.29	6	0
0	50	2017	0.68	7	7	0.1	1	0
1	51	2017	0.32	0	5	0	0	0
1	52	2017	0.82	10	10	0.36	4	6
1	53	2017	0.92	9	9	0.48	5	4
1	54	2017	0.34	5	7	0.08	2	2
1	55	2018	0.4	0	7	0.02	0	0
1	56	2018	0.67	9	9	0.33	5	0
1	57	2018							unreachable
1	58	2018	0.6	10	10	0.12	1	0

## Sheet: O&MI-TLIF ODI, VAS separately
O-TLIF	id	ODI pre-op	VAS low back pain pre-op.	VAS leg pain pre-op.	ODI post-op.	VAS low back pain post-op.	VAS leg pain post-op		MI-TLIF	id	ODI pre-op	VAS low back pain pre-op.	VAS leg pain pre-op.	ODI post-op.	VAS low back pain post-op.	VAS leg pain post-op
0	2	0.58	9	0	0.42	5	0		1	4	0.3	5	0	0.08	2	0
0	8	0.84	8	8	0.58	0	8		1	5	0.14	2	3	0.02	2	1
0	12	0.42	7	6	0.08	0	0		1	11	0.8	9	7	0.36	3	3
0	14	0.58	0	8	0	0	0		1	23	0.31	7	5	0.4	9	8
0	16	0.6	4	1	0.28	2	0		1	24	0.26	5	5	0	0	0
0	17	0.4	5	5	0.42	5	5		1	25	0.65	0	7	0	0	0
0	20	0.78	10	10	0.14	3	0		1	26	0.76	10	10	0.12	2	4
0	28	0.3	6	0	0	0	0		1	32	0.38	7	8	0.14	1	0
0	29	0.94	10	10	0	0	0		1	42	0.94	10	10	0.38	7	6
0	33	0.84	8	6	0.33	0	3		1	43	0.72	8	8	0	0	0
0	35	0.4	0	7	0.04	0	0		1	44	0.56	0	10	0.14	0	0
0	38	0.63	8	5	0.36	0	5		1	45	0.52	0	8	0.22	2	0
0	39	0.68	0	7	0.28	3	4		1	48	0.56	7	7	0.18	2	0
0	40	0.56	0	8	0.16	2	2		1	49	0.44	10	10	0.29	6	0
0	41	0.4	0	9	0.08	0	0		1	51	0.32	0	5	0	0	0
0	47	0.58	10	0	0.02	2	0		1	52	0.82	10	10	0.36	4	6
0	50	0.68	7	7	0.1	1	0		1	53	0.92	9	9	0.48	5	4
									1	54	0.34	5	7	0.08	2	2
									1	55	0.4	0	7	0.02	0	0
									1	56	0.67	9	9	0.33	5	0
									1	58	0.6	10	10	0.12	1	0
